# Supplementary material for: The Vertebrate RCAN Gene Family: Novel Insights into Evolution, Structure and Regulation
Source: PLoS One. 2014 Jan 20;9(1):e85539. doi: 10.1371/journal.pone.0085539 (PMC3896409; doi:10.1371/journal.pone.0085539)
Supplement: Table S1 — Paralogous genes located in human chromosomes 1 (1p32-p36.3) and 6 (6p12-p21.2/q12-q22.1). (XLSX) [file pone.0085539.s007.xlsx]

## Sheet: Table S1
	Table S1. Paralogous genes located in human cromosomes 1 (1p32-p36.3) and 6 (6p12-p21.2/q12-q22.1)
	Chromosome 1				Chromosome 6
	Gene symbol	Location	Gene ID (GenBank)	Description	Gene symbol	Location	Gene ID (GenBank)	Description
	EPHA8*	1p36.12	2046	EPH receptor A8	EPHA7*	6q16.1	2045	EPH receptor A7
	EPHB2*	1p36.1-p35	2048	EPH receptor B2
	EPHA10*	1p34.3	284656	EPH receptor A10
	LUZP1	1p36	7798	leucine zipper protein 1	FILIP1	6q14.1	27145	filamin A interacting protein 1
	HTR1D	1p36.3-p34.3	3352	5-hydroxytryptamine (serotonin) receptor 1D, G protein-coupled	HTR1B	6q13	3351	5-hydroxytryptamine (serotonin) receptor 1B, G protein-coupled
					HTR1E	6q14-q15	3354	5-hydroxytryptamine (serotonin) receptor 1E, G protein-coupled
	HNRNPR	1p36.12	10236	heterogeneous nuclear ribonucleoprotein R	SYNCRIP	6q14-q15	10492	synaptotagmin binding, cytoplasmic RNA interacting protein
	HMGCL	1p36.1-p35	3155	3-hydroxymethyl-3-methylglutaryl-CoA lyase	HMGCLL1	6p12.1	54511	3-hydroxymethyl-3-methylglutaryl-CoA lyase-like 1
	CNR2	1p36.11	1269	cannabinoid receptor 2 (macrophage)	CNR1	6q14-q15	1268	cannabinoid receptor 1 (brain)
	RCAN3	1p35.3-p33	11123	RCAN family member 3	RCAN2	6p12.3	10231	regulator of calcineurin 2
	CLIC4	1p36.11	25932	chloride intracellular channel	CLIC5	6p12.3	53405	chloride intracellular channel 5
	RUNX3	1p36	864	runt-related transcription factor 3	RUNX2	6p21	860	runt-related transcription factor 2
	PAQR7	1p36.11	164091	progestin and adipoQ receptor family member VII	PAQR8	6p12.1	85315	progestin and adipoQ receptor family member VIII
	PAFAH2	1p36	5051	platelet-activating factor acetylhydrolase 2, 40kDa	PLA2G7	6p21.2-p12	7941	phospholipase A2, group VII (platelet-activating factor acetylhydrolase, plasma)
	LIN28A	1p36.11	79727	lin-28 homolog A (C. elegans)	LIN28B	6q21	389421	lin-28 homolog B (C. elegans)
	GPR3	1p36.1-p35	2827	G protein-coupled receptor 3	GPR6	6q21	2830	G protein-coupled receptor 6
	WASF2	1p36.11	10163	WAS protein family, member 2	WASF1	6q21	8936	WAS protein family, member 1
	SESN2	1p35.3	83667	sestrin 2	SESN1	6q21	27244	sestrin 1
	TINAGL1	1p35.2	64129	tubulointerstitial nephritis antigen-like 1	TINAG	6p12.1	27283	tubulointerstitial nephritis antigen
	HCRTR1	1p33	3061	hypocretin (orexin) receptor 1	HCRTR2	6p12	3062	hypocretin (orexin) receptor 2
	BAI2	1p35	576	brain-specific angiogenesis inhibitor 2	BAI3	6q12	577	brain-specific angiogenesis inhibitor 3
	PTP4A2	1p35	8073	protein tyrosine phosphatase type IVA, member 2	PTP4A1	6q12	7803	protein tyrosine phosphatase type IVA, member 1
	KPNA6	1p35.1	23633	karyopherin alpha 6 (importin alpha 7)	KPNA5	6q22.1	3841	karyopherin alpha 5 (importin alpha 6)
	HDAC1	1p34	3065	histone deacetylase 1	HDAC2	6q21	3066	histone deacetylase 2
	GJA4**	1p35.1	2701	gap junction protein, alpha 4, 37kDa	GJA1**	6q21-q23.2	2697	gap junction protein, alpha 1, 43kDa
	GJA9**	1p34	81025	gap junction protein, alpha 9, 59kDa	GJA10**	6q15-q16	84694	gap junction protein, alpha 10, 62kDa
	GJB5**	1p35.1	2709	gap junction protein, beta 5, 31.1kDa	GJB7**	6q15	375519	gap junction protein, beta 7, 25kDa
	GJB4**	1p34.3	127534	gap junction protein, beta 4, 30.3kDa
	GJB3**	1p34	2707	gap junction protein, beta 3, 31kDa
	TRAPPC3	1p34.3	27095	trafficking protein particle complex 3	BET3L	6q22.1	100128327	BET3 like (S. cerevisiae)
	GRIK3	1p34.3	2899	glutamate receptor, ionotropic, kainate 3	GRIK2	6q16.3	2898	glutamate receptor, ionotropic, kainate 2
	FHL3	1p34	2275	four and a half LIM domains 3	FHL5	6q16.1-q16.3	9457	four and a half LIM domains 5
	RRAGC	1p34	64121	Ras-related GTP binding C	RRAGD	6q15-q16	58528	Ras-related GTP binding D
	AKIRIN1	1p34.3	79647	akirin 1	AKIRIN2	6q15	55122	akirin 2
	RLF	1p32	6018	rearranged L-myc fusion	ZNF292	6q14.3	23036	zinc finger protein 292
	SCMH1	1p34	22955	sex comb on midleg homolog 1 (Drosophila)	SCML4	6q21	256380	sex comb on midleg-like 4 (Drosophila)
	*EPHA2 is also a paralogous gene and it is located at 1p36. We consider that it is so far to be included into the chr1:chr6 segmental duplication.
	** GJA family and GJB family are all paralogous among them. In Figure 2 we have linked GJA famlily members and GJB family members separately.
